# Supplementary material for: Effect of di-(2-ethylhexyl) phthalate (DEHP) on allergic rhinitis
Source: Sci Rep. 2020 Sep 3;10:14625. doi: 10.1038/s41598-020-71517-6 (PMC7471965; doi:10.1038/s41598-020-71517-6)
Supplement: Supplementary file 1 — Supplementary Information 1. [file 41598_2020_71517_MOESM1_ESM.zip]

Archive with 2 entries (2 files):
- WB-AhR.pdf
- WB-GAPDH.pdf
